# Supplementary material for: Flexible Substrate of Cellulose Fiber/Structured Plasmonic Silver Nanoparticles Applied for Label-Free SERS Detection of Malathion
Source: Materials (Basel). 2023 Feb 9;16(4):1475. doi: 10.3390/ma16041475 (PMC9963878; doi:10.3390/ma16041475)
Supplement: Supplementary file 1 [file materials-16-01475-s001.zip]

Archive with 1 entries (1 files):
- materials-2089012-supplementary.pdf
